# Supplementary material for: Changes in Radiosensitivity to Gamma-Rays of Lymphocytes from Hyperthyroid Patients Treated with I-131
Source: Int J Mol Sci. 2022 Sep 5;23(17):10156. doi: 10.3390/ijms231710156 (PMC9456272; doi:10.3390/ijms231710156)
Supplement: Supplementary file 1 [file ijms-23-10156-s001.zip]

Archive with 1 entries (1 files):
- ijms-1846812-supplementary.pdf
